# Supplementary material for: A Comparative Study of the Effectiveness of Pharmacopuncture Therapy for Chronic Neck Pain: A Pragmatic, Randomized, Controlled Trial
Source: J Clin Med. 2021 Dec 21;11(1):12. doi: 10.3390/jcm11010012 (PMC8745044; doi:10.3390/jcm11010012)
Supplement: Supplementary file 1 [file jcm-11-00012-s001.zip]

Archive with 1 entries (1 files):
- jcm-1476610-supplementary.pdf
